# Supplementary material for: Tools used to appraise the quality of studies included in systematic reviews and meta-analyses in human genetics: a systematic review
Source: Eur J Hum Genet. 2025 May 21;33(11):1392–401. doi: 10.1038/s41431-025-01861-6 (PMC12583517; doi:10.1038/s41431-025-01861-6)
Supplement: Supplementary file 1 — Table S1 [file 41431_2025_1861_MOESM1_ESM.xlsx]

## Sheet: Table 1
Table 1: Features of included systematic reviews (n=149)
Publication Characteristics	n (%)
Region
Asia1	77 (51.7)
Europe	26 (17.5)
North America	10 (6.7)
Multicentric studies	19 (12.8)
Other	17 (11.4)
Health care field
Oncology	68 (45.6)
Cardiology	11 (7.4)
Obstetrics	9 (6.0)
Neurology	8 (5.4)
Other2	53 (35.6)
Journal
PRISMA endorsing	23 (15.4)
Recommending PRISMA adherence3	121 (81.2)
Protocol registered	35 (23.5)
Conflict of interest declaration	130 (87.2)
Conflict of interest declared	5 (3.3)
Funding sources
Public	49 (32.9)
Commercial	2 (1.3)
Not‐for‐profit	7 (4.7)
Mixed	25 (16.8)
No funding	31 (20.8)
Not reported	35 (23.5)
Year of publication
³ 2015	114 (76.5)
< 2015	35 (23.5)
Methodological Characteristics	n (%)
Guidelines mentioned
Reporting guidelines	83 (55.7)
Reporting and methodological guidelines	10 (6.7)
Methodological guidelines	2 (1.3)
None mentioned	54 (36.3)
Number of research question treated
1	135 (90.6)
2	12 (8.0)
3	1 (0.7)
4	1 (0.7)
Data synthesis method
Quantitative	115 (77.2)
Narrative only	34 (22.8)
Type of primary studies included
RCT	7 (4.7)
NRS	121 (81.2)
RCT and NRS	13 (9.4)
Economic studies	3 (2.7)
Mathematical modeling	4 (3.4)
RCT, NRS, Economic and mathematical modeling	1 (0.7)
CA tools identified in methods section
Yes	136 (91.3)
Single CA tool	118 (79.2)
Multiple CA tools	18 (12.1)
No	13 (8.7)
171 (47.7%) articles are from China.
2Other specialties represent less than 5% each.
3 Six journals via the EQUATOR Network.

## Sheet: Table 2
Table 2: Type of research questions
	Among articles addressing a single research question	Among all research question
Research question	n (%)	n (%)
Association studies	74 (54.8)	82 (49.4)
Diagnostic studies	18 (13.3)	22 (13.3)
Prognostic studies	16 (11.8)	25 (15.1)
Effectiveness of interventions	11 (8.1)	12 (7.2)
Effectiveness of genetic biomarkers	9 (6.7)	15 (9.0)
Economic Analyses	3 (2.2)	4 (2.4)
Prevalence studies	4 (3.0)	6 (3.6)
Total	135	166

## Sheet: Table 3
Table 3: Critical appraisal tools used, amongst all systematic reviews and amongst those adhering to PRISMA, QUOROM, MOOSE, or CHARMS reporting guidelines
	All SRs	SRs adhering to reporting guidelines
CA Tools	n (%)	n (%)	Tools referenced in SRs
Generic tools:
NOS	57 (36.5)	38 (37.6)	[42]
QUADAS and QUADAS-2	18 (11.5)	10 (9.9)	[28]
Cochrane’s RoB and RoB-2	13 (8.3)	11 (10.9)	[3, 29]
Tools for RCT and NRS	10 (6.4)	9 (8.9)	Modified JADAD scale [43], ROBINS-I [14], ACROBAT-NRSI [44], AXIS [45], JBI critical appraisal tools [46] NIH-case-control [47]
Tools for economic studies	7 (4.5)	5 (5.0)	Drummond & Jefferson [48], Philips checklist [49], QHES [50], ISPOR-AMCP-NPC [51]
Tools for other study types	6 (3.8)	5 (5.0)	EPHPP [52], MMAT [53], QUIPS [54], PROBAST[55]
Customized tools:
For genetic association or for pharmacogenetic studies	14 (9.0)	6 (5.9)	Thakkinstian 2004/2005 [56, 57], Clark & Baudouin 2006 [58], Maruthur 2014 [59], Amanat 2020 [60]; Q-Genie [26]
Tools inspired by reporting guidelines	14 (9.0)	9 (8.9)	STROBE [24], STARD [61], MOOSE [27], REMARK [62], STREGA [23]
Tools developed in-house	8 (5.1)	2 (2.1)	-
Content-specific and other tools	9 (5.7)	6 (5.9)	Tools adapted from Longnecker 1988 [63], Schlosser 2014 [64], Sotiriades 2007 [65]; RQS [66]; Dutch Cochrane Centre [67]; JBI [68] and Oxford Centre levels of evidence [69]
Total number of CA tools	156	101
ACROBAT-NRSI: A Cochrane Risk Of Bias Assessment Tool-for Non- Randomized Studies of Interventions; AXIS: Appraisal tool for Cross-Sectional Studies; EPHPP: Effective Public Health Practice Project; ISPOR-AMCP-NPC: International Society for Pharmacoeconomics and Outcomes Research - Academy of Managed Care Pharmacy - National Pharmaceutical Council; JBI: Joanna Briggs Institute; JBI-PCAT: Joanna B…

## Sheet: Table 4
Table 4: Presentation of quality assessment results
Presentation of results	All CA tools	Generic tools	Customized tools
	n (%)	n (%)	n (%)
Detailed per item or domain for each study	90 (57.7)	73 (65.8)	17 (37.8)
Global per study	43 (27.6)	27 (24.3)	16 (35.6)
Aggregated across studies	15 (9.6)	8 (7.2)	7 (15.6)
None	8 (5.1)	3 (2.7)	5 (11.1)
Total number of CA tools	156	111	45

## Sheet: Table S1
Table S1: Full search strategies for Embase, Ovid Medline, Web of Science and PubMed databases, run in May 2023 and updated January 2024
Search Strategy: Embase [All dates - 2023 May 18]
1	((tool OR tools OR instrument$ OR checklist$ OR 'check list$' OR scale OR scales OR framework OR frameworks) NEAR/3 (appraisal OR appraise*1 OR appraising OR quality OR methodolog$ OR method OR methods OR assess$ OR evaluation OR evaluated)):ab,ti
2	'checklist'/de
3	(quality NEAR/3 (appraisal OR appraise*1 OR appraising OR assess* OR methodolog* OR evaluat* OR method OR methods)):ti,ab,kw
4	(critically NEAR/3 (appraisal OR appraise*1 OR appraising OR assess* OR methodolog* OR evaluat* OR method OR methods)):ab,ti,kw
5	(critical NEAR/3 (appraisal OR appraise*1 OR appraising OR assess* OR methodolog* OR evaluat* OR method OR methods)):ab,ti,kw
6	(quality NEAR/3 (article OR articles OR study OR studies)):ti,ab
7	or/1-6
8	(systematic NEAR/2 review*):ti
9	'meta analys*':ti
10	'meta-synthes*':ti
11	or/8-10
12	genetics:de
13	genetic*:ti,ab,kw OR gene*1:ti,ab,kw OR genome*1:ti,ab,kw OR genomic*:ti,ab,kw
14	'molecular biomarker*1':ti,ab OR 'single nucleotide':ti,ab OR 'epigenetic biomarker*1':ti,ab OR 'genetic variant*1':ti,ab OR 'allele':ti,ab OR 'mutation*1':ti,ab OR 'snp*1':ti,ab OR 'deletion':ti,ab OR 'duplication':ti,ab OR 'insertion':ti,ab OR 'polymorphism*1':ti,ab OR 'polymorphic variant*1':ti,ab OR 'dna':ti,ab OR 'rna':ti,ab OR 'genetic marker*1':ti,ab OR 'molecular genetics':ti,ab OR 'locus…
15	or/12-14
16	animal not human
17	7 and 11 and 15
18	17 not 16
Search Strategy: Ovid Medline (R) <1946 to 2023 May 16>
1	((tool or tools or instrument$ or checklist$ or check list$ or scale or scales or framework$) adj3 (appraisal or appraise*1 or appraising or quality or methodolog$ or method or methods or assess$ or evaluat$)).tw.
2	checklist/
3	(quality adj3 (article or articles or study or studies)).tw.
4	((quality or critical or critically) adj3 (appraisal or appraise*1 or appraising or assess$ or methodolog$ or evaluat$ or method or methods)).tw,kw.
5	exp Animals/ not Humans/
6	or/1-4
7	(genetic* or gene*1 or genome*1 or genomic*).tw,kw.
8	exp genetics/
9	("molecular biomarker*1" or "single nucleotide" or "epigenetic biomarker*1" or "genetic variant*1" or "allele" or "mutation*1" or "SNP*1" or "deletion" or "duplication" or "insertion" or "polymorphism*1" or "polymorphic variant*1" or "DNA" or "RNA" or "genetic marker*1" or "molecular genetics" or "locus" or "methylation" or "amplification" or "rearrangement").tw.
10	Or/7-9
11	("systematic review" or "systematic adj2 review" or "systematic reviews" or "systematic adj2 reviews" or meta-analys$ or meta-synthes$).ti.
12	6 and 10 and 11
13	12 not 5
Search Strategy: Web of Science [All dates –2023 May 19]
#1	TS=((((tool or tools or instrument* or checklist* or "check list*" or scale or scales or framework*) NEAR/3 (appraisal or "appraise$" or appraising or quality or methodolog* or method or methods or assess* or evaluat*))))
#2	TS=(((quality or critical or critically) NEAR/3 (appraisal or appraise$ or appraising or assess* or methodolog* or evaluat* or method or methods)))
#3	TS=(quality near/3 article OR quality near/3 study OR quality near/3 studies OR quality near/3 articles)
#4	#1 OR #2 OR #3
#5	TS=(genetic* or gene$ or genome$ or genomic*)
#6	TS=("molecular biomarker*" or "single nucleotide" or "epigenetic biomarker*" or "genetic variant*" or "allele" or "mutation*" or "SNP*" or "deletion" or "duplication" or "insertion" or "polymorphism*" or "polymorphic variant*" or "DNA" or "RNA" or "genetic marker*" or "molecular genetics" or "locus" or "methylation" or "amplification" or "rearrangement")
#7	#5 OR #6
#8	TI=("systematic review" OR "systematic reviews" OR "meta-analysis" OR "meta-synthesis" OR "meta-analyse")
#9	#4 AND #7 AND #8
#10	TS=(animal or animals)
#11	TS=(human or humans)
#12	#10 NOT #11
#13	#9 NOT #12
Search Strategy: PubMed [All dates – 2023 May 19]
1	"tool appraisal"[Title/Abstract:~3] OR "tools appraisal"[Title/Abstract:~3] OR "instrument appraisal"[Title/Abstract:~3] OR "instruments appraisal"[Title/Abstract:~3] OR "checklist appraisal"[Title/Abstract:~3] OR "check lists appraisal"[Title/Abstract:~3] OR "checklists appraisal"[Title/Abstract:~3] OR "check list appraisal"[Title/Abstract:~3] OR "scale appraisal"[Title/Abstract:~3] OR "scales a…
2	"tool appraise"[Title/Abstract:~3] OR "tools appraise"[Title/Abstract:~3] OR "instrument appraise"[Title/Abstract:~3] OR "instruments appraise"[Title/Abstract:~3] OR "checklist appraise"[Title/Abstract:~3] OR "check lists appraise"[Title/Abstract:~3] OR "checklists appraise"[Title/Abstract:~3] OR "check list appraise"[Title/Abstract:~3] OR "scale appraise"[Title/Abstract:~3] OR "scales appraise"[…
3	"tool appraising"[Title/Abstract:~3] OR "tools appraising"[Title/Abstract:~3] OR "instrument appraising"[Title/Abstract:~3] OR "instruments appraising"[Title/Abstract:~3] OR "checklist appraising"[Title/Abstract:~3] OR "check lists appraising"[Title/Abstract:~3] OR "checklists appraising"[Title/Abstract:~3] OR "check list appraising"[Title/Abstract:~3] OR "scale appraising"[Title/Abstract:~3] OR …
4	"tool quality"[Title/Abstract:~3] OR "tools quality"[Title/Abstract:~3] OR "instrument quality"[Title/Abstract:~3] OR "instruments quality"[Title/Abstract:~3] OR "checklist quality"[Title/Abstract:~3] OR "check lists quality"[Title/Abstract:~3] OR "checklists quality"[Title/Abstract:~3] OR "check list quality"[Title/Abstract:~3] OR "scale quality"[Title/Abstract:~3] OR "scales quality"[Title/Abst…
5	"tool methodology"[Title/Abstract:~3] OR "tools methodology"[Title/Abstract:~3] OR "instrument methodology"[Title/Abstract:~3] OR "instruments methodology"[Title/Abstract:~3] OR "checklist methodology"[Title/Abstract:~3] OR "check lists methodology"[Title/Abstract:~3] OR "checklists methodology"[Title/Abstract:~3] OR "check list methodology"[Title/Abstract:~3] OR "scale methodology"[Title/Abstrac…
6	"tool methodological"[Title/Abstract:~3] OR "tools methodological"[Title/Abstract:~3] OR "instrument methodological"[Title/Abstract:~3] OR "instruments methodological"[Title/Abstract:~3] OR "checklist methodological"[Title/Abstract:~3] OR "check lists methodological"[Title/Abstract:~3] OR "checklists methodological"[Title/Abstract:~3] OR "check list methodological"[Title/Abstract:~3] OR "scale me…
7	"tool method"[Title/Abstract:~3] OR "tools method"[Title/Abstract:~3] OR "instrument method"[Title/Abstract:~3] OR "instruments method"[Title/Abstract:~3] OR "checklist method"[Title/Abstract:~3] OR "check lists method"[Title/Abstract:~3] OR "checklists method"[Title/Abstract:~3] OR "check list method"[Title/Abstract:~3] OR "scale method"[Title/Abstract:~3] OR "scales method"[Title/Abstract:~3] O…
8	"tool methods"[Title/Abstract:~3] OR "tools methods"[Title/Abstract:~3] OR "instrument methods"[Title/Abstract:~3] OR "instruments methods"[Title/Abstract:~3] OR "checklist methods"[Title/Abstract:~3] OR "check lists methods"[Title/Abstract:~3] OR "checklists methods"[Title/Abstract:~3] OR "check list methods"[Title/Abstract:~3] OR "scale methods"[Title/Abstract:~3] OR "scales methods"[Title/Abst…
9	"tool assessment"[Title/Abstract:~3] OR "tools assessment"[Title/Abstract:~3] OR "instrument assessment"[Title/Abstract:~3] OR "instruments assessment"[Title/Abstract:~3] OR "checklist assessment"[Title/Abstract:~3] OR "check lists assessment"[Title/Abstract:~3] OR "checklists assessment"[Title/Abstract:~3] OR "check list assessment"[Title/Abstract:~3] OR "scale assessment"[Title/Abstract:~3] OR …
10	"tool evaluation"[Title/Abstract:~3] OR "tools evaluation"[Title/Abstract:~3] OR "instrument evaluation"[Title/Abstract:~3] OR "instruments evaluation"[Title/Abstract:~3] OR "checklist evaluation"[Title/Abstract:~3] OR "check lists evaluation"[Title/Abstract:~3] OR "checklists evaluation"[Title/Abstract:~3] OR "check list evaluation"[Title/Abstract:~3] OR "scale evaluation"[Title/Abstract:~3] OR …
11	"tool evaluated"[Title/Abstract:~3] OR "tools evaluated"[Title/Abstract:~3] OR "instrument evaluated"[Title/Abstract:~3] OR "instruments evaluated"[Title/Abstract:~3] OR "checklist evaluated"[Title/Abstract:~3] OR "check lists evaluated"[Title/Abstract:~3] OR "checklists evaluated"[Title/Abstract:~3] OR "check list evaluated"[Title/Abstract:~3] OR "scale evaluated"[Title/Abstract:~3] OR "scales e…
12	"critically evaluated"[Title/Abstract:~3] OR "critically evaluation"[Title/Abstract:~3] OR "critically assessment"[Title/Abstract:~3] OR "critically appraising"[Title/Abstract:~3] OR "critically appraise"[Title/Abstract:~3] OR "critically appraisal"[Title/Abstract:~3] OR "critically methods"[Title/Abstract:~3] OR "critically method"[Title/Abstract:~3] OR "critically methodology"[Title/Abstract:~3…
13	"critical methodological"[Title/Abstract:~3] OR "critical methods"[Title/Abstract:~3] OR "critical method"[Title/Abstract:~3] OR "critical evaluated"[Title/Abstract:~3] OR "critical evaluation"[Title/Abstract:~3] OR "critical methodology"[Title/Abstract:~3] OR "critical assessment"[Title/Abstract:~3] OR "critical appraising"[Title/Abstract:~3] OR "critical appraise"[Title/Abstract:~3] OR "critica…
14	"quality appraise"[Title/Abstract:~3] OR "quality methods"[Title/Abstract:~3] OR "quality method"[Title/Abstract:~3] OR "quality appraisal"[Title/Abstract:~3] OR "quality appraising"[Title/Abstract:~3] OR "quality methodology"[Title/Abstract:~3] OR "quality evaluation"[Title/Abstract:~3] OR "quality evaluated"[Title/Abstract:~3] OR "quality methodological"[Title/Abstract:~3] OR "quality assessmen…
15	#1 OR #2 OR #3 OR #4 OR #5 OR #6 OR #7 OR #8 OR #9 OR #10 OR #11 OR #12 OR #13 OR #14
16	(("genes"[MeSH Terms] OR "genes"[tiab] OR "gene"[tiab]) OR ("genetics"[Subheading] OR "genetics"[tiab] OR "genetic"[tiab] OR "genetics"[MeSH Terms] OR "genome"[Title/Abstract] OR "genomic"[Title/Abstract] OR "genomics"[Title/Abstract]))
17	"molecular biomarker*"[Title/Abstract] OR "single nucleotide"[Title/Abstract] OR "epigenetic biomarker*"[Title/Abstract] OR "genetic variant*"[Title/Abstract] OR "allele"[Title/Abstract] OR "mutation*"[Title/Abstract] OR "SNP"[Title/Abstract] OR "deletion"[Title/Abstract] OR "duplication"[Title/Abstract] OR "insertion"[Title/Abstract] OR "polymorphism*"[Title/Abstract] OR "polymorphic variant*"[T…
18	#16 OR #17
19	"systematic review"[Title] OR "systematic reviews"[Title] OR "meta-analysis"[Title] OR "meta-synthesis"[Title] OR "meta-analyse"[Title]
20	"animals"[MeSH Terms] NOT "humans"[MeSH Terms]
21	#15 AND #18 AND #19
22	#21 NOT #20
