# Supplementary material for: Tools used to appraise the quality of studies included in systematic reviews and meta-analyses in human genetics: a systematic review
Source: Eur J Hum Genet. 2025 May 21;33(11):1392–401. doi: 10.1038/s41431-025-01861-6 (PMC12583517; doi:10.1038/s41431-025-01861-6)
Supplement: Supplementary file 2 — Table S2 [file 41431_2025_1861_MOESM2_ESM.xlsx]

## Sheet: Table 1
Table 1: Features of included systematic reviews (n=149)
Publication Characteristics	n (%)
Region
Asia1	77 (51.7)
Europe	26 (17.5)
North America	10 (6.7)
Multicentric studies	19 (12.8)
Other	17 (11.4)
Health care field
Oncology	68 (45.6)
Cardiology	11 (7.4)
Obstetrics	9 (6.0)
Neurology	8 (5.4)
Other2	53 (35.6)
Journal
PRISMA endorsing	23 (15.4)
Recommending PRISMA adherence3	121 (81.2)
Protocol registered	35 (23.5)
Conflict of interest declaration	130 (87.2)
Conflict of interest declared	5 (3.3)
Funding sources
Public	49 (32.9)
Commercial	2 (1.3)
Not‐for‐profit	7 (4.7)
Mixed	25 (16.8)
No funding	31 (20.8)
Not reported	35 (23.5)
Year of publication
³ 2015	114 (76.5)
< 2015	35 (23.5)
Methodological Characteristics	n (%)
Guidelines mentioned
Reporting guidelines	83 (55.7)
Reporting and methodological guidelines	10 (6.7)
Methodological guidelines	2 (1.3)
None mentioned	54 (36.3)
Number of research question treated
1	135 (90.6)
2	12 (8.0)
3	1 (0.7)
4	1 (0.7)
Data synthesis method
Quantitative	115 (77.2)
Narrative only	34 (22.8)
Type of primary studies included
RCT	7 (4.7)
NRS	121 (81.2)
RCT and NRS	13 (9.4)
Economic studies	3 (2.7)
Mathematical modeling	4 (3.4)
RCT, NRS, Economic and mathematical modeling	1 (0.7)
CA tools identified in methods section
Yes	136 (91.3)
Single CA tool	118 (79.2)
Multiple CA tools	18 (12.1)
No	13 (8.7)
171 (47.7%) articles are from China.
2Other specialties represent less than 5% each.
3 Six journals via the EQUATOR Network.

## Sheet: Table 2
Table 2: Type of research questions
	Among articles addressing a single research question	Among all research question
Research question	n (%)	n (%)
Association studies	74 (54.8)	82 (49.4)
Diagnostic studies	18 (13.3)	22 (13.3)
Prognostic studies	16 (11.8)	25 (15.1)
Effectiveness of interventions	11 (8.1)	12 (7.2)
Effectiveness of genetic biomarkers	9 (6.7)	15 (9.0)
Economic Analyses	3 (2.2)	4 (2.4)
Prevalence studies	4 (3.0)	6 (3.6)
Total	135	166

## Sheet: Table 3
Table 3: Critical appraisal tools used, amongst all systematic reviews and amongst those adhering to PRISMA, QUOROM, MOOSE, or CHARMS reporting guidelines
	All SRs	SRs adhering to reporting guidelines
CA Tools	n (%)	n (%)	Tools referenced in SRs
Generic tools:
NOS	57 (36.5)	38 (37.6)	[42]
QUADAS and QUADAS-2	18 (11.5)	10 (9.9)	[28]
Cochrane’s RoB and RoB-2	13 (8.3)	11 (10.9)	[3, 29]
Tools for RCT and NRS	10 (6.4)	9 (8.9)	Modified JADAD scale [43], ROBINS-I [14], ACROBAT-NRSI [44], AXIS [45], JBI critical appraisal tools [46] NIH-case-control [47]
Tools for economic studies	7 (4.5)	5 (5.0)	Drummond & Jefferson [48], Philips checklist [49], QHES [50], ISPOR-AMCP-NPC [51]
Tools for other study types	6 (3.8)	5 (5.0)	EPHPP [52], MMAT [53], QUIPS [54], PROBAST[55]
Customized tools:
For genetic association or for pharmacogenetic studies	14 (9.0)	6 (5.9)	Thakkinstian 2004/2005 [56, 57], Clark & Baudouin 2006 [58], Maruthur 2014 [59], Amanat 2020 [60]; Q-Genie [26]
Tools inspired by reporting guidelines	14 (9.0)	9 (8.9)	STROBE [24], STARD [61], MOOSE [27], REMARK [62], STREGA [23]
Tools developed in-house	8 (5.1)	2 (2.1)	-
Content-specific and other tools	9 (5.7)	6 (5.9)	Tools adapted from Longnecker 1988 [63], Schlosser 2014 [64], Sotiriades 2007 [65]; RQS [66]; Dutch Cochrane Centre [67]; JBI [68] and Oxford Centre levels of evidence [69]
Total number of CA tools	156	101
ACROBAT-NRSI: A Cochrane Risk Of Bias Assessment Tool-for Non- Randomized Studies of Interventions; AXIS: Appraisal tool for Cross-Sectional Studies; EPHPP: Effective Public Health Practice Project; ISPOR-AMCP-NPC: International Society for Pharmacoeconomics and Outcomes Research - Academy of Managed Care Pharmacy - National Pharmaceutical Council; JBI: Joanna Briggs Institute; JBI-PCAT: Joanna B…

## Sheet: Table 4
Table 4: Presentation of quality assessment results
Presentation of results	All CA tools	Generic tools	Customized tools
	n (%)	n (%)	n (%)
Detailed per item or domain for each study	90 (57.7)	73 (65.8)	17 (37.8)
Global per study	43 (27.6)	27 (24.3)	16 (35.6)
Aggregated across studies	15 (9.6)	8 (7.2)	7 (15.6)
None	8 (5.1)	3 (2.7)	5 (11.1)
Total number of CA tools	156	111	45

## Sheet: Table S2
Table S2: Included studies
1.	Aggarwal N, Quaglia A, McPhail MJW, Monahan KJ. Systematic review and meta-analysis of tumour microsatellite-instability status as a predictor of response to fluorouracil-based adjuvant chemoth Supplement Table S3: A list of excluded studies and reasons for exclusionerapy in colorectal cancer. International Journal of Colorectal Disease. 2022;37(1):35-46.
2.	Aiello F, Afflitto GG, Ceccarelli F, Cesareo M, Nucci C. Global Prevalence of Fuchs Endothelial Corneal Dystrophy (FECD) in Adult Population: A Systematic Review and Meta-Analysis. JOURNAL OF OPHTHALMOLOGY. 2022;2022.
3.	Alshehri AA, Jackson DE. Non-Invasive Prenatal Fetal Blood Group Genotype and Its Application in the Management of Hemolytic Disease of Fetus and Newborn: Systematic Review and Meta-Analysis. TRANSFUSION MEDICINE REVIEWS. 2021;35(2):85-94.
4.	Alvarenga MP, do Carmo LF, Vasconcelos CCF, Alvarenga MP, Alvarenga H, Bento CAD, et al. Neuromyelitis optica is an HLA associated disease different from Multiple Sclerosis: a systematic review with meta-analysis. SCIENTIFIC REPORTS. 2021;11(1).
5.	Bach S, Sluiter NR, Beagan JJ, Mekke JM, Ket JCF, van Grieken NCT, et al. Circulating tumor DNA analysis: Clinical implications for colorectal cancer patients. A systematic review. JNCI Cancer Spectrum. 2019;3(3).
6.	Bashashati M, Moradi M, Sarosiek I. Interleukin-6 in irritable bowel syndrome: A systematic review and meta-analysis of IL-6 (-G174C) and circulating IL-6 levels. Cytokine. 2017;99:132-8.
7.	Bhandari AP, Liong R, Koppen J, Murthy SV, Lasocki A. Noninvasive determination of IDH and 1p19q status of lower-grade gliomas using MRI radiomics: A systematic review. American Journal of Neuroradiology. 2021;42(1):94-101.
8.	Bianco A, Quaresima B, Pileggi C, Faniello MC, De Lorenzo C, Costanzo F, et al. Polymorphic Repeat Length in the AIB1 Gene and Breast Cancer Risk in BRCA1 and BRCA2 Mutation Carriers: A Meta-Analysis of Observational Studies. PLoS ONE. 2013;8(3).
9.	Blyth U, Craciunas L, Hudson G, Choudhary M. Maternal germline factors associated with aneuploid pregnancy loss: a systematic review. Human reproduction update. 2021;27(5):866-84.
10.	Bu Q, He H, Fan D, Lyu J, Pan Z, You H. Association between loss of heterozygosity of chromosome 16q and survival in Wilms' tumor: A meta-analysis. Pathol Res Pract. 2018;214(11):1772-7.
11.	Calati R, De Ronchi D, Bellini M, Serretti A. The 5-HTTLPR polymorphism and eating disorders: A meta-analysis. International Journal of Eating Disorders. 2011;44(3):191-9.
12.	Callesen LB, Takacova T, Hamfjord J, Würschmidt F, Oldhafer KJ, Brüning R, et al. Circulating DNA in patients undergoing loco-regional treatment of colorectal cancer metastases: a systematic review and meta-analysis. Therapeutic Advances in Medical Oncology. 2022;14.
13.	Cao GD, Chen B, Xiong MM. Role of metastasis-associated protein 1 in prognosis of patients with digestive tract cancers: A meta-analysis. PLOS ONE. 2017;12(6).
14.	Carlson JJ, Henrikson NB, Veenstra DL, Ramsey SD. Economic analyses of human genetics services: A systematic review. Genetics in Medicine. 2005;7(8):519-23.
15.	Castellini G, Merola GP, Boy OB, Pecoraro V, Bozza B, Cassioli E, et al. Emotional dysregulation, alexithymia and neuroticism: a systematic review on the genetic basis of a subset of psychological traits. PSYCHIATRIC GENETICS. 2023;33(3):79-101.
16.	Chan CWH, Li C, Xiao EJ, Li M, Phiri PGM, Yan T, et al. Association between genetic polymorphisms in cytochrome P450 enzymes and survivals in women with breast cancer receiving adjuvant endocrine therapy: a systematic review and meta-analysis. Expert reviews in molecular medicine. 2022;24:e1.
17.	Chen HJ, Wang K, Pei DX, Xu HS. Appraising circular RNAs as novel biomarkers for the diagnosis and prognosis of gastric cancer: A pair-wise meta-analysis. JOURNAL OF CLINICAL LABORATORY ANALYSIS. 2020;34(8).
18.	Chen J, Xiao WC, Zhao JJ, Shan R, Heitkamp M, Zhang XR, et al. Gene variants and the response to childhood obesity interventions: A systematic review and meta-analysis. Clin Nutr. 2024;43(1):163-75.
19.	Chen S, Hua X, Jia J, Wu Y, Wei S, Xu L, et al. Risk factors for brain metastases in patients with non-small cell lung cancer: a meta-analysis of 43 studies. Annals of palliative medicine. 2021;10(4):3657-72.
20.	Chidambaran V, Gang Y, Pilipenko V, Ashton M, Ding L. Systematic Review and Meta-Analysis of Genetic Risk of Developing Chronic Postsurgical Pain. Journal of Pain. 2020;21(1-2):2-24.
21.	Cui Y, Xue H, Lin B, Ni P, Fang JY. A meta-analysis of CDH1 C-160A genetic polymorphism and gastric cancer risk. DNA and Cell Biology. 2011;30(11):937-45.
22.	Cui Z, Lin D, Song W, Chen M, Li D. Diagnostic value of circulating microRNAs as biomarkers for breast cancer: a meta-analysis study. Tumour Biol. 2015;36(2):829-39.
23.	da Silva Filho LVRF, Athanazio RA, Tonon CR, Ferreira JC, Tanni SE. Use of elexacaftor+tezacaftor+ivacaftor in individuals with cystic fibrosis and at least one F508del allele: a systematic review and meta-analysis. Jornal Brasileiro de Pneumologia. 2024;49(6).
24.	Deng SM, Zhang W, Zhang B, Chen YY, Li JH, Wu YW. Correlation between the Uptake of 18F-Fluorodeoxyglucose (18F-FDG) and the Expression of Proliferation-Associated Antigen Ki-67 in Cancer Patients: A Meta-Analysis. PLoS One. 2015;10(6):e0129028.
25.	Dentali F, Crowther M, Ageno W. Thrombophilic abnormalities, oral contraceptives, and risk of cerebral vein thrombosis: a meta-analysis. Blood. 2006;107(7):2766-73.
26.	Dioguardi M, Spirito F, Sovereto D, Alovisi M, Aiuto R, Garcovich D, et al. The Prognostic Role of miR-31 in Head and Neck Squamous Cell Carcinoma: Systematic Review and Meta-Analysis with Trial Sequential Analysis. INTERNATIONAL JOURNAL OF ENVIRONMENTAL RESEARCH AND PUBLIC HEALTH. 2022;19(9).
27.	Dong BZ, Chen X, Zhang YY, Zhu CZ, Dong Q. The prognostic value of lncRNA SNHG1 in cancer patients: a meta-analysis. BMC CANCER. 2019;19(1).
28.	Duan HY, Ding X, Luo HS. Clinicopathological association and prognostic value of long non-coding RNA CASC9 in patients with cancer: A meta-analysis. Experimental and Therapeutic Medicine. 2020;20(4):3823-31.
29.	Eikenboom EL, van der Werf–‘t Lam AS, Rodríguez-Girondo M, Van Asperen CJ, Dinjens WNM, Hofstra RMW, et al. Universal Immunohistochemistry for Lynch Syndrome: A Systematic Review and Meta-analysis of 58,580 Colorectal Carcinomas. Clinical Gastroenterology and Hepatology. 2022;20(3):e496-e507.
30.	Escalera-Balsera A, Roman-Naranjo P, Lopez-Escamez JA. Systematic review of sequencing studies and gene expression profiling in familial meniere disease. Genes. 2020;11(12):1-17.
31.	Fan H, Li Y, Zhang L, Li Y, Li W. Lack of association between MTHFR A1298C polymorphism and outcome of methotrexate treatment in rheumatoid arthritis patients: evidence from a systematic review and meta-analysis. International journal of rheumatic diseases. 2017;20(5):526-40.
32.	Fang H, Yuan C, Gu X, Chen Q, Huang D, Li H, et al. Association between TIM-3 polymorphisms and cancer risk: A meta-analysis. Annals of Translational Medicine. 2019;7(20).
33.	Frew JW, Vekic DA, Woods J, Cains GD. A systematic review and critical evaluation of reported pathogenic sequence variants in hidradenitis suppurativa. British Journal of Dermatology. 2017;177(4):987-98.
34.	Fu YY, Shen Q, Ji CM, Huang W, Wang DW, Guo YJ, et al. CYP2E1 rsai polymorphism and susceptibility of gastrointestinal cancers: A meta-analysis of 35 case-control studies. International Journal of Clinical and Experimental Medicine. 2016;9(2):2666-76.
35.	Gallicchio L, Gadalla SM, Murphy JD, Simonds NI. The Effect of Cancer Treatments on Telomere Length: A Systematic Review of the Literature. J Natl Cancer Inst. 2018;110(10):1048-58.
36.	Gao S, Xu T, Liang W, Xun C, Deng Q, Guo H, et al. Association of rs27044 and rs30187 polymorphisms in endoplasmic reticulum aminopeptidase 1 gene and ankylosing spondylitis susceptibility: A meta-analysis. International journal of rheumatic diseases. 2020;23(4):499-510.
37.	Gong H, Nie D, Huang Y, Li ZY. Poly (ADP-ribose) polymerase (PARP) inhibitor regimens for ovarian cancer in phase III randomized controlled trials: a network meta-analysis. INTERNATIONAL JOURNAL OF GYNECOLOGICAL CANCER. 2020;30(10):1576-82.
38.	Gu Y, Yuan J. Diagnostic significance of miRNAs as potential biomarkers for human renal cell carcinoma: a systematic review and meta-analysis. Expert Rev Anticancer Ther. 2022;22(4):437-44.
39.	Guin D, Mishra MK, Talwar P, Rawat C, Kushwaha SS, Kukreti S, et al. A systematic review and integrative approach to decode the common molecular link between levodopa response and Parkinson's disease. BMC Medical Genomics. 2017;10(1).
40.	Guo R, Ji Z, Gao S, Aizezi A, Fan Y, Wang Z, et al. Association of COL5A1 gene polymorphisms and musculoskeletal soft tissue injuries: a meta-analysis based on 21 observational studies. Journal of orthopaedic surgery and research. 2022;17(1):129.
41.	Guo X, Zhao L, Shen Y, Shao Y, Wei W, Liu F. Polymorphism of miRNA and esophageal cancer risk: An updated systemic review and meta-analysis. OncoTargets and Therapy. 2019;12:3565-80.
42.	Han M, Yang Q, Feng K, Li R, Ren J, Wei L. Associations of MMP-2 −1306 C/T and MMP-9 −1562 C/T polymorphisms with breast cancer risk among different populations: a meta-analysis. Genes and Genomics. 2017;39(3):331-40.
43.	Han W, Zhang C, Cao F-Y, Cao F, Jiang L, Ding H-Z. Prognostic and clinicopathological value of NM23 expression in patients with breast cancer: A systematic review and meta-analysis. Current problems in cancer. 2017;41(1):80-93.
44.	Harrington JS, Huh JW, Schenck EJ, Nakahira K, Siempos II, Choi AMK. Circulating Mitochondrial DNA as Predictor of Mortality in Critically Ill Patients: A Systematic Review of Clinical Studies. Chest. 2019;156(6):1120-36.
45.	He YT, Wang YC, Li ZY, Chen HT, Deng JK, Huang H, et al. Clinical performance of non-invasive prenatal testing for trisomies 21, 18 and 13 in twin pregnancies: A cohort study and a systematic meta-analysis. ACTA OBSTETRICIA ET GYNECOLOGICA SCANDINAVICA. 2020;99(6):731-43.
46.	Imani MM, Lopez-Jornet P, López EPF, Sadeghi M. Polymorphic variants of v-maf musculoaponeurotic fibrosarcoma oncogene homolog b (Rs13041247 and rs11696257) and risk of non-syndromic cleft lip/palate: Systematic review and meta-analysis. International Journal of Environmental Research and Public Health. 2019;16(15).
47.	Jayaraj R, Raymond G, Krishnan S, Tzou KS, Baxi S, Ram MR, et al. Clinical Theragnostic Potential of Diverse miRNA Expressions in Prostate Cancer: A Systematic Review and Meta-Analysis. Cancers. 2020;12(5).
48.	Jia B, Jiang YP, Xu YX, Wang YZ, Li T. Correlation between growth differentiation factor 5 (rs143383) gene polymorphism and knee osteoarthritis: an updated systematic review and meta-analysis. JOURNAL OF ORTHOPAEDIC SURGERY AND RESEARCH. 2021;16(1).
49.	Jiang J, Chen M, Huang H, Chen Y. The Aetiology of Tourette Syndrome and Chronic Tic Disorder in Children and Adolescents: A Comprehensive Systematic Review of Case-Control Studies. Brain Sciences. 2022;12(9).
50.	Kauffman MA, Moron DG, Consalvo D, Bello R, Kochen S. Association study between interleukin 1 beta gene and epileptic disorders: a HuGe review and a meta-analysis. GENETICS IN MEDICINE. 2008;10(2):83-8.
51.	Lee JK, Hahn S, Kim DW, Suh KJ, Keam B, Kim TM, et al. Epidermal Growth Factor Receptor Tyrosine Kinase Inhibitors vs Conventional Chemotherapy in Non-Small Cell Lung Cancer Harboring Wild-Type Epidermal Growth Factor Receptor A Meta-analysis. JAMA-JOURNAL OF THE AMERICAN MEDICAL ASSOCIATION. 2014;311(14):1430-7.
52.	Lee SI, Patel M, Dutton B, Weng S, Luveta J, Qureshi N. Effectiveness of interventions to identify and manage patients with familial cancer risk in primary care: a systematic review. JOURNAL OF COMMUNITY GENETICS. 2020;11(1):73-83.
53.	Li BH, Zhang LL, Yin YW, Pi Y, Guo L, Yang QW, et al. Association between 12p13 SNPs rs11833579/rs12425791 near NINJ2 gene and ischemic stroke in East Asian population: Evidence from a meta-analysis. Journal of the Neurological Sciences. 2012;316(1-2):116-21.
54.	Li C, Liu Y, Hu Z, Zhou Y. Genetic polymorphisms of RAD51 and XRCC3 and acute myeloid leukemia risk: A meta-analysis. Leukemia and Lymphoma. 2014;55(6):1309-19.
55.	Li C, Su X, Sun Q, Huang Y. Knowledge and attitudes of medical and pharmacy students about pharmacogenomics: a systematic review and meta-analysis. Pharmacogenomics Journal. 2023.
56.	Li F, Hu S, Zhou X, Mei X, Zhou Y. Association between R353Q (rs6046) polymorphism in factor VII with coronary heart disease a meta-analysis. International Heart Journal. 2020;61(4):641-50.
57.	Li HL, Zhang YJ, Chen XP, Luo JQ, Liu SY, Zhang ZL. Association between GNB3 c.825C>T polymorphism and the risk of overweight and obesity: A meta-analysis. Meta Gene. 2016;9:18-25.
58.	Li N, He Y, Mi P, Hu Y, Wang J. ZNF582 methylation as a potential biomarker to predict cervical intraepithelial neoplasia type III/worse: A meta-analysis of related studies in Chinese population. Medicine (United States). 2019;98(6).
59.	Li RD, Guan M, Zhou Z, Dong SX, Liu Q. The Role of circRNAs in the Diagnosis of Colorectal Cancer: A Meta-Analysis. FRONTIERS IN MEDICINE. 2021;8.
60.	Li T-F, Ke X-Y, Zhang Y-R, Zhan J-H. The correlation between rs2501577 gene polymorphism and biliary atresia: a systematic review and meta-analysis. Pediatric surgery international. 2023;39(1):206.
61.	Liang C, Zhang B, Ge H, Xu Y, Li G, Wu J. Long non-coding RNA CRNDE as a potential prognostic biomarker in solid tumors: A meta-analysis. Clinica Chimica Acta. 2018;481:99-107.
62.	Lin JS, Webber EM, Senger CA, Holmes RS, Whitlock EP. Systematic review of pharmacogenetic testing for predicting clinical benefit to anti-EGFR therapy in metastatic colorectal cancer. AMERICAN JOURNAL OF CANCER RESEARCH. 2011;1(5):650-U204.
63.	Lin YT, Yu CL, Tu YK, Chi CC. Efficacy and Safety of Topical Mechanistic Target of Rapamycin Inhibitors for Facial Angiofibromas in Patients with Tuberous Sclerosis Complex: A Systematic Review and Network Meta-Analysis. BIOMEDICINES. 2022;10(4).
64.	Liu J, Liao Q, Zhang Y, Sun S, Zhong C, Liu X. Cyclin D1 G870A polymorphism and lung cancer risk: A meta-analysis. Tumor Biology. 2012;33(5):1467-76.
65.	Liu ZJ, Tian YT, Shi BY, Zhou Y, Jia XS. Association between mutation of interleukin 36 receptor antagonist and generalized pustular psoriasis A PRISMA-compliant systematic review and meta-analysis. MEDICINE. 2020;99(45).
66.	Lloyd AJ, Ryan É J, Boland MR, Elwahab SA, Malone C, Sweeney KJ, et al. The histopathological and molecular features of breast carcinoma with tumour budding-a systematic review and meta-analysis. Breast Cancer Res Treat. 2020;183(3):503-14.
67.	Loley C, Alver M, Assimes TL, Bjonnes A, Goel A, Gustafsson S, et al. No Association of Coronary Artery Disease with X-Chromosomal Variants in Comprehensive International Meta-Analysis. Scientific reports. 2016;6:35278.
68.	Lu Y, Li L. The Prognostic Value of Circulating Tumor DNA in Ovarian Cancer: A Meta-Analysis. Technology in Cancer Research and Treatment. 2021;20.
69.	Lu Y, Wei Z, Yang G, Lai Y, Liu R. Investigating the Efficacy and Safety of Thalidomide for Treating Patients With s-Thalassemia: A Meta-Analysis. Frontiers in pharmacology. 2021;12:814302.
70.	Ma LM, Yang HP, Yang XW, Ruan LH. Methionine synthase A2756G polymorphism influences pediatric acute lymphoblastic leukemia risk: a meta-analysis. BIOSCIENCE REPORTS. 2019;39.
71.	Maqsood A, Frome DK, Gibly RF, Larson JE, Patel NM, Sarwark JF. IS (Idiopathic Scoliosis) etiology: Multifactorial genetic research continues. A systematic review 1950 to 2017. Journal of Orthopaedics. 2020;21:421-6.
72.	Martinez-Portilla RJ, Pauta M, Hawkins-Villarreal A, Rial-Crestelo M, Paz Y Miño F, Madrigal I, et al. Added value of chromosomal microarray analysis over conventional karyotyping in stillbirth work-up: systematic review and meta-analysis. Ultrasound in obstetrics & gynecology : the official journal of the International Society of Ultrasound in Obstetrics and Gynecology. 2019;53(5):590-7.
73.	Martins-de-Barros AV, Silva CCG, Goncalves KKN, de Albuquerque Cavalcanti Almeida R, de Oliveira E Silva ED, da Costa Araujo FA, et al. Does BRAF V600E mutation affect recurrence rate of ameloblastomas? Systematic review and meta-analysis. Journal of oral pathology & medicine : official publication of the International Association of Oral Pathologists and the American Academy of Oral Pathology. 2…
74.	Masarwy R, Shilo S, Carmel Neiderman NN, Kampel L, Horowitz G, Muhanna N, et al. The Prognostic Value and Clinical Utility of the 40-Gene Expression Profile (40-GEP) Test in Cutaneous Squamous Cell Carcinoma: Systematic Review and Meta-Analysis. Cancers. 2023;15(9).
75.	Mastenbroek S, Twisk M, van der Veen F, Repping S. Preimplantation genetic screening: A systematic review and meta-analysis of RCTs. Human Reproduction Update. 2011;17(4):454-66.
76.	McClintock CR, Mulholland N, Krasnodembskaya AD. Biomarkers of mitochondrial dysfunction in acute respiratory distress syndrome: A systematic review and meta-analysis. FRONTIERS IN MEDICINE. 2022;9.
77.	Meerman JJ, ter Hark SE, Janzing JGE, Coenen MJH. The Potential of Polygenic Risk Scores to Predict Antidepressant Treatment Response in Major Depression: A Systematic Review. Journal of Affective Disorders. 2022;304:1-11.
78.	Minelli C, Granell R, Newson R, Rose-Zerilli MJ, Torrent M, Ring SM, et al. Glutathione-S-transferase genes and asthma phenotypes: A Human Genome Epidemiology (HuGE) systematic review and meta-analysis including unpublished data. International Journal of Epidemiology. 2010;39(2):539-62.
79.	Mirmiran P, Esfandiar Z, Hosseini-Esfahani F, Koochakpoor G, Daneshpour MS, Sedaghati-Khayat B, et al. Genetic variations of cholesteryl ester transfer protein and diet interactions in relation to lipid profiles and coronary heart disease: A systematic review. Nutrition and Metabolism. 2017;14.
80.	Morgen EK, Lenz HJ, Jonker DJ, Tu D, Milano G, Graziano F, et al. Germline polymorphisms as biomarkers of tumor response in colorectal cancer patients treated with anti-EGFR monoclonal antibodies: a systematic review and meta-analysis. The pharmacogenomics journal. 2017;17(6):535-42.
81.	Mostafa T, Hassan A, Alghobary MF, Abdelrahman SH. Effect of Genetic Polymorphism on the Response to PDE5 Inhibitors in Patients With Erectile Dysfunction: A Systematic Review and a Critical Appraisal. Sexual Medicine Reviews. 2020;8(4):573-85.
82.	Mousavi S, Shokri Z, Bastani P, Ghojazadeh M, Riahifar S, Nateghian H. Factors affecting low fetal fraction in fetal screening with cell-free DNA in pregnant women: a systematic review and meta-analysis. BMC Pregnancy and Childbirth. 2022;22(1).
83.	Mthethwa PG, Marais LC, Ramsuran V, Aldous CM. A Systematic Review of the Heterogenous Gene Expression Patterns Associated with Multidrug Chemoresistance in Conventional Osteosarcoma. Genes. 2023;14(4).
84.	Mustafa HJ, Sambatur EV, Barbera JP, Pagani G, Yaron Y, Baptiste CD, et al. Diagnostic yield with exome sequencing in prenatal severe bilateral ventriculomegaly: a systematic review and meta-analysis. Am J Obstet Gynecol MFM. 2023;5(9):101048.
85.	Ng T, Chan M, Khor CC, Ho HK, Chan A. The genetic variants underlying breast cancer treatment-induced chronic and late toxicities: A systematic review. Cancer Treatment Reviews. 2014;40(10):1199-214.
86.	Niccolini F, Pagano G, Fusar-Poli P, Wood A, Mrzljak L, Sampaio C, et al. Striatal molecular alterations in HD gene carriers: a systematic review and meta-analysis of PET studies. Journal of neurology, neurosurgery, and psychiatry. 2018;89(2):185-96.
87.	Niu W, Qi Y, Gao P, Zhu D. A meta-analysis of the bradykinin B2 receptor gene - 58C/T polymorphism with hypertension. Clinica Chimica Acta. 2010;411(5-6):324-8.
88.	Niu W, Qi Y, Gao P, Zhu D. Association between angiotensin converting enzyme G2350A polymorphism and hypertension risk: A meta-analysis. JRAAS - Journal of the Renin-Angiotensin-Aldosterone System. 2011;12(1):8-14.
89.	Niu WQ, You YG, Qi Y. Strong association of methylenetetrahydrofolate reductase gene C677T polymorphism with hypertension and hypertension-in-pregnancy in Chinese: A meta-analysis. Journal of Human Hypertension. 2012;26(4):259-67.
90.	Niu WQ, Zhang Y, Ji KD, Gao PJ, Zhu DL. Lack of association between α-adducin G460W polymorphism and hypertension: Evidence from a case-control study and a meta-analysis. Journal of Human Hypertension. 2010;24(7):467-74.
91.	Noureen N, Zaidi N. Association between human leukocyte antigen (HLA) and end-stage renal disease (ESRD): a meta-analysis. PeerJ. 2023;11.
92.	Paz-Tamayo A, Perez-Carpena P, Lopez-Escamez JA. Systematic Review of Prevalence Studies and Familial Aggregation in Vestibular Migraine. Frontiers in Genetics. 2020;11.
93.	Peng Q, Lao X, Tang W, Chen Z, Li R, Wang J, et al. CASP8 -652 6N del polymorphism contributes to colorectal cancer susceptibility: evidence from a meta-analysis. PloS one. 2014;9(2):e87925.
94.	Peng Q, Li S, Lao X, Chen Z, Li R, Qin X. Interleukin-12B+1188A/C polymorphism contributes to increased hepatocellular carcinoma susceptibility: evidence from a meta-analysis. Clinics and research in hepatology and gastroenterology. 2014;38(6):735-43.
95.	Petit J, Carroll G, Gould T, Pockney P, Dun M, Scott RJ. Cell-free DNA as a Diagnostic Blood-Based Biomarker for Colorectal Cancer: A Systematic Review. Journal of Surgical Research. 2019;236:184-97.
96.	Petrou P. Looking for Her (2+): A systematic review of the economic evaluations of Trastuzumab in early stage HER 2 positive breast cancer. Expert review of pharmacoeconomics & outcomes research. 2019;19(2):115-25.
97.	Potterton A, Sharma S, Wotton M. The psychological impact of the diagnostic pathway for inherited cardiac conditions in children and adolescents: A systematic review of the literature. Cardiology in the Young. 2023;33:S277-S8.
98.	Quan Y-L, Zhou A-Y, Feng Z-H. Association between complementary factor H Y402H polymorphisms and age-related macular degeneration in Chinese: Systematic review and meta-analysis. International journal of ophthalmology. 2012;5(2):242-6.
99.	Ren Q, Wang Z, Yang W, Han X, Ji L. The maternal and infant outcomes in GCK-MODY complicated with pregnancy: Systemic review and meta-analysis. J Clin Endocrinol Metab. 2023.
100.	Ren ZJ, Cao DH, Zhang Q, Ren PW, Liu LR, Wei Q, et al. First-degree family history of breast cancer is associated with prostate cancer risk: a systematic review and meta-analysis. BMC CANCER. 2019;19(1).
101.	Roman M, Sala M, Domingo L, Posso M, Louro J, Castells X. Personalized breast cancer screening strategies: A systematic review and quality assessment. PloS one. 2019;14(12):e0226352.
102.	Roozbeh N, Banihashemi F, Mehraban M, Abdi F. Potential role of Factor V Leiden mutation in adverse pregnancy outcomes: An updated systematic review. BIOMEDICAL RESEARCH AND THERAPY. 2017;4(12):1832-46.
103.	Saghazadeh A, Rezaei N. MicroRNA expression profiles of peripheral blood and mononuclear cells in myasthenia gravis: A systematic review. Int Immunopharmacol. 2022;112:109205.
104.	Sakharkar P, Kurup S. Comparing Efficacy of Erlotinib and Bevacizumab Combination with Erlotinib Monotherapy in Patients with Advanced Non-Small Cell Lung Cancer (NSCLC): A Systematic Review and Meta-Analysis. DISEASES. 2023;11(4).
105.	Sanghvi H, Singh R, Morrin H, Rajkumar AP. Systematic review of genetic association studies in people with Lewy body dementia. International Journal of Geriatric Psychiatry. 2020;35(5):436-48.
106.	Saramago P, Yang H, Llewellyn A, Walker R, Harden M, Palmer S, et al. High-throughput non-invasive prenatal testing for fetal rhesus D status in RhD-negative women not known to be sensitised to the RhD antigen: A systematic review and economic evaluation. Health Technology Assessment. 2018;22(13):1-172.
107.	Shah R, Jones E, Vidart V, Kuppen PJK, Conti JA, Francis NK. Biomarkers for early detection of colorectal cancer and polyps: Systematic review. Cancer Epidemiology Biomarkers and Prevention. 2014;23(9):1712-28.
108.	Shahmoradi A, Ghaderi K, Aghaei A, Azarnezhad A. Associations of vitamin D receptor rs1544410 polymorphism with type 1 diabetes mellitus risk: Systematic review and meta-analysis. Meta Gene. 2021;30.
109.	Shao S, Hu L, Hang ZG, Hou KL, Fang HH, Zhang GJ, et al. The effect of ABCB1 polymorphism on sirolimus in renal transplant recipients: a meta-analysis. TRANSLATIONAL ANDROLOGY AND UROLOGY. 2020;9(2):673-+.
110.	Shao Y, Geng Y, Gu W, Huang J, Ning Z, Pei H. Prognostic significance of microRNA-375 downregulation in solid tumors: a meta-analysis. Dis Markers. 2014;2014:626185.
111.	Shen J-M, Feng L, Feng C. Role of mtDNA haplogroups in the prevalence of osteoarthritis in different geographic populations: a meta-analysis. PloS one. 2014;9(10):e108896.
112.	Singh S, Brandenburg JT, Choudhury A, Gómez-Olivé FX, Ramsay M. Systematic Review of Genomic Associations with Blood Pressure and Hypertension in Populations with African-Ancestry. Frontiers in Genetics. 2021;12.
113.	Spencer SA, Rodgers C, Coffey V. Factors Influencing Breast Cancer Genetic Testing Among High Risk African American Women: A Systematic Review Abstracts. INTERNET JOURNAL OF ALLIED HEALTH SCIENCES AND PRACTICE. 2019;17(4).
114.	Srivastava K, Srivastava A, Sharma KL, Mittal B. Candidate gene studies in gallbladder cancer: A systematic review and meta-analysis. Mutation Research - Reviews in Mutation Research. 2011;728(1-2):67-79.
115.	Sun X, Zhou X, Zhang Y, Zhu X, Liu H. Systematic Review and Meta-Analysis of Diagnostic Accuracy of miRNAs in Patients with Pancreatic Cancer. Dis Markers. 2018;2018:6292396.
116.	Sutcliffe P, Hummel S, Simpson E, Young T, Rees A, Wilkinson A, et al. Use of classical and novel biomarkers as prognostic risk factors for localised prostate cancer: a systematic review. HEALTH TECHNOLOGY ASSESSMENT. 2009;13(5):1-+.
117.	Thakkinstian A, Bowe S, McEvoy M, Smith W, Attia J. Association between apolipoprotein E polymorphisms and age-related macular degeneration: A HuGE review and meta-analysis. American Journal of Epidemiology. 2006;164(9):813-22.
118.	Thibaut D, Walter MR, McGonegal C, Daniel R, Goodman J. Congenital Adrenal Hyperplasia and Human Leukocyte Antigen B: A Meta-Analysis. Cureus. 2023;15(3):e35900.
119.	Troiano G, Caponio VCA, Zhurakivska K, Arena C, Pannone G, Mascitti M, et al. High PD-L1 expression in the tumour cells did not correlate with poor prognosis of patients suffering for oral squamous cells carcinoma: A meta-analysis of the literature. Cell Proliferation. 2019;52(2):e12537.
120.	Unim B, Pitini E, De Vito C, D'Andrea E, Marzuillo C, Villari P. Cost-Effectiveness of RAS Genetic Testing Strategies in Patients With Metastatic Colorectal Cancer: A Systematic Review. Value in Health. 2020;23(1):114-26.
121.	van der Merwe C, Passchier R, Mufford M, Ramesar R, Dalvie S, Stein DJ. Polygenic risk for schizophrenia and associated brain structural changes: A systematic review. Comprehensive psychiatry. 2019;88:77-82.
122.	Vilander LM, Kaunisto MA, Pettilä V. Genetic predisposition to acute kidney injury - A systematic review. BMC Nephrology. 2015;16(1).
123.	Wang M, Yang Y, Xu J, Bai W, Ren X, Wu H. CircRNAs as biomarkers of cancer: A meta-analysis. BMC Cancer. 2018;18(1).
124.	Wang MF, Zhang LF, Ren WH, Li SM, Zhi KQ, Zheng JJ, et al. Diagnostic Value of CircRNAs as Potential Biomarkers in Oral Squamous Cell Carcinoma: a Meta-Analysis. FRONTIERS IN ONCOLOGY. 2021;11.
125.	Wang S, Zeng R, Lei L, Huang J. Angiotensinogen gene polymorphism and ischemic stroke in East Asians: A meta-analysis. Neural Regeneration Research. 2013;8(13):1228-35.
126.	Wang W-W, Wang W-Q, Wang S-S, Pan L. The efficacy and safety of selumetinib as secondary therapy for late-stage and metastatic non-small cell lung cancer: results from a systematic review and meta-analysis. Annals of translational medicine. 2022;10(10):593.
127.	Wang X, Ding Y, Zhang X, Rao J, Yu H, Pan H, et al. The association between HHEX single-nucleotide polymorphism rs5015480 and gestational diabetes mellitus: A meta-analysis. Medicine (United States). 2020;99(12).
128.	Wang X, Ling L, Su H, Cheng J, Jin L. Aberrant methylation of genes in sputum samples as diagnostic biomarkers for non-small cell lung cancer: a meta-analysis. Asian Pacific journal of cancer prevention : APJCP. 2014;15(11):4467-74.
129.	Wang Z, Deng XH, Kang XM, Hu AL. Angiotensin Receptor Blockers vs. Beta-Blocker Therapy for Marfan Syndrome: A Systematic Review and Meta-Analysis. ANNALS OF VASCULAR SURGERY. 2022;82:347-61.
130.	Whiting P, Al M, Burgers L, Westwood M, Ryder S, Hoogendoorn M, et al. Ivacaftor for the treatment of patients with cystic fibrosis and the G551D mutation: a systematic review and cost-effectiveness analysis. Health technology assessment (Winchester, England). 2014;18(18):1-106.
131.	Wu JY, Jiang ZH, Huang XZ, Luo ZY, Peng H. Association of polymorphisms in the catalase gene with the susceptibility to noise-induced hearing loss: A meta-analysis. AMERICAN JOURNAL OF OTOLARYNGOLOGY. 2023;44(2).
132.	Xia J, Shi J, Wang P, Song C, Wang K, Zhang J, et al. Tumour-Associated Autoantibodies as Diagnostic Biomarkers for Breast Cancer: A Systematic Review and Meta-Analysis. SCANDINAVIAN JOURNAL OF IMMUNOLOGY. 2016;83(6):393-408.
133.	Xu J, Gu J, Zhao Y, Meng H, Du La, Zhang R, et al. The BCL2L11 deletion polymorphism is not associated with imatinib resistance in chronic myeloid leukemia patients: meta-analysis. Oncotarget. 2017;8(58):99041-8.
134.	Xu Y, Gao P, Lv X, Zhang L, Li W, Zhang J. A meta-analysis of the relationship between ataxia-telangiectasia mutated gene polymorphisms and lung cancer susceptibility. Pathology Research and Practice. 2017;213(9):1152-9.
135.	Yaghoobi M, McNabb-Baltar J, Bijarchi R, Hunt RH. What is the quantitative risk of gastric cancer in the first-degree relatives of patients? A meta-analysis. World Journal of Gastroenterology. 2017;23(13):2435-42.
136.	Yang B, Fan S, Zhi X, Li Y, Liu Y, Wang D, et al. Associations of MTHFR gene polymorphisms with hypertension and hypertension in pregnancy: A meta-analysis from 114 studies with 15411 cases and 21970 controls. PLoS ONE. 2014;9(2).
137.	Yang J-P, Hyun M-H, Yoon J-M, Park M-J, Kim D, Park S. Association between TNF-alpha-308 G/A gene polymorphism and gastric cancer risk: a systematic review and meta-analysis. Cytokine. 2014;70(2):104-14.
138.	Yildirim M, Kaya V, Demirpence O, Gunduz S, Bozcuk H. Prognostic significance of p53 in gastric cancer: a meta- analysis. Asian Pacific journal of cancer prevention : APJCP. 2015;16(1):327-32.
139.	Yu FF, Sun L, Zhou GY, Ping ZG, Guo X, Ba Y. Meta-analysis of Association Studies of Selenoprotein Gene Polymorphism and Kashin-Beck Disease: an Updated Systematic Review. Biological Trace Element Research. 2022;200(2):543-50.
140.	Zafarmand MH, Tajik P, Spijker R, Agyemang C. Gene-environment Interaction on the Risk of Type 2 Diabetes Among Ethnic Minority Populations Living in Europe and North America: A Systematic Review. Current diabetes reviews. 2020;16(5):457-70.
141.	Zeng R, Duan L, Sun L, Kong Y, Wu X, Wang Y, et al. A meta-analysis on the relationship of eNOS 4b/a polymorphism and diabetic nephropathy susceptibility. Renal Failure. 2014;36(10):1520-35.
142.	Zhang EJ, Cui ZG, Xu ZF, Duan WY, Huang SH, Tan XX, et al. Lack of influence of an XRCC3 gene polymorphism on oral cancer susceptibility: meta-analysis. Asian Pacific journal of cancer prevention : APJCP. 2014;15(23):10329-34.
143.	Zhang F, Wu X, Niu J, Kang X, Cheng L, Lv Y, et al. GSTM1 polymorphism is related to risks of nasopharyngeal cancer and laryngeal cancer: a meta-analysis. OncoTargets and therapy. 2017;10:1433-40.
144.	Zhang Q, Wang Q, Sun W, Gao F, Liu L, Cheng L, et al. Change of Circulating and Tissue-Based miR-20a in Human Cancers and Associated Prognostic Implication: A Systematic Review and Meta-Analysis. Biomed Res Int. 2018;2018:6124927.
145.	Zhang Y, Ding C, Wang J, Sun G, Cao Y, Xu L, et al. Prognostic significance of CD44V6 expression in osteosarcoma: a meta-analysis. J Orthop Surg Res. 2015;10:187.
146.	Zhang Z-L, Zhang C-Z, Li Y, Zhao Z-H, Yang S-E. Association between ERalpha gene Pvu II polymorphism and breast cancer susceptibility: A meta-analysis. Medicine. 2018;97(17):e0317.
147.	Zheng YD, Li J, Wu Z, Li H, Cao MM, Li N, et al. Risk prediction models for breast cancer: a systematic review. BMJ OPEN. 2022;12(7).
148.	Zheng Z, Li X, Zhu Y, Gu W, Xie X, Jiang J. Prognostic Significance of MiRNA in Patients with Diffuse Large B-Cell Lymphoma: a Meta-Analysis. Cell Physiol Biochem. 2016;39(5):1891-904.
149.	Zhu WJ, Xu BH. MicroRNA-21 Identified as Predictor of Cancer Outcome: A Meta-Analysis. PLOS ONE. 2014;9(8).
