# Supplementary material for: Tools used to appraise the quality of studies included in systematic reviews and meta-analyses in human genetics: a systematic review
Source: Eur J Hum Genet. 2025 May 21;33(11):1392–401. doi: 10.1038/s41431-025-01861-6 (PMC12583517; doi:10.1038/s41431-025-01861-6)
Supplement: Supplementary file 3 — Table S3 [file 41431_2025_1861_MOESM3_ESM.xlsx]

## Sheet: Table 1
Table 1: Features of included systematic reviews (n=149)
Publication Characteristics	n (%)
Region
Asia1	77 (51.7)
Europe	26 (17.5)
North America	10 (6.7)
Multicentric studies	19 (12.8)
Other	17 (11.4)
Health care field
Oncology	68 (45.6)
Cardiology	11 (7.4)
Obstetrics	9 (6.0)
Neurology	8 (5.4)
Other2	53 (35.6)
Journal
PRISMA endorsing	23 (15.4)
Recommending PRISMA adherence3	121 (81.2)
Protocol registered	35 (23.5)
Conflict of interest declaration	130 (87.2)
Conflict of interest declared	5 (3.3)
Funding sources
Public	49 (32.9)
Commercial	2 (1.3)
Not‐for‐profit	7 (4.7)
Mixed	25 (16.8)
No funding	31 (20.8)
Not reported	35 (23.5)
Year of publication
³ 2015	114 (76.5)
< 2015	35 (23.5)
Methodological Characteristics	n (%)
Guidelines mentioned
Reporting guidelines	83 (55.7)
Reporting and methodological guidelines	10 (6.7)
Methodological guidelines	2 (1.3)
None mentioned	54 (36.3)
Number of research question treated
1	135 (90.6)
2	12 (8.0)
3	1 (0.7)
4	1 (0.7)
Data synthesis method
Quantitative	115 (77.2)
Narrative only	34 (22.8)
Type of primary studies included
RCT	7 (4.7)
NRS	121 (81.2)
RCT and NRS	13 (9.4)
Economic studies	3 (2.7)
Mathematical modeling	4 (3.4)
RCT, NRS, Economic and mathematical modeling	1 (0.7)
CA tools identified in methods section
Yes	136 (91.3)
Single CA tool	118 (79.2)
Multiple CA tools	18 (12.1)
No	13 (8.7)
171 (47.7%) articles are from China.
2Other specialties represent less than 5% each.
3 Six journals via the EQUATOR Network.

## Sheet: Table 2
Table 2: Type of research questions
	Among articles addressing a single research question	Among all research question
Research question	n (%)	n (%)
Association studies	74 (54.8)	82 (49.4)
Diagnostic studies	18 (13.3)	22 (13.3)
Prognostic studies	16 (11.8)	25 (15.1)
Effectiveness of interventions	11 (8.1)	12 (7.2)
Effectiveness of genetic biomarkers	9 (6.7)	15 (9.0)
Economic Analyses	3 (2.2)	4 (2.4)
Prevalence studies	4 (3.0)	6 (3.6)
Total	135	166

## Sheet: Table 3
Table 3: Critical appraisal tools used, amongst all systematic reviews and amongst those adhering to PRISMA, QUOROM, MOOSE, or CHARMS reporting guidelines
	All SRs	SRs adhering to reporting guidelines
CA Tools	n (%)	n (%)	Tools referenced in SRs
Generic tools:
NOS	57 (36.5)	38 (37.6)	[42]
QUADAS and QUADAS-2	18 (11.5)	10 (9.9)	[28]
Cochrane’s RoB and RoB-2	13 (8.3)	11 (10.9)	[3, 29]
Tools for RCT and NRS	10 (6.4)	9 (8.9)	Modified JADAD scale [43], ROBINS-I [14], ACROBAT-NRSI [44], AXIS [45], JBI critical appraisal tools [46] NIH-case-control [47]
Tools for economic studies	7 (4.5)	5 (5.0)	Drummond & Jefferson [48], Philips checklist [49], QHES [50], ISPOR-AMCP-NPC [51]
Tools for other study types	6 (3.8)	5 (5.0)	EPHPP [52], MMAT [53], QUIPS [54], PROBAST[55]
Customized tools:
For genetic association or for pharmacogenetic studies	14 (9.0)	6 (5.9)	Thakkinstian 2004/2005 [56, 57], Clark & Baudouin 2006 [58], Maruthur 2014 [59], Amanat 2020 [60]; Q-Genie [26]
Tools inspired by reporting guidelines	14 (9.0)	9 (8.9)	STROBE [24], STARD [61], MOOSE [27], REMARK [62], STREGA [23]
Tools developed in-house	8 (5.1)	2 (2.1)	-
Content-specific and other tools	9 (5.7)	6 (5.9)	Tools adapted from Longnecker 1988 [63], Schlosser 2014 [64], Sotiriades 2007 [65]; RQS [66]; Dutch Cochrane Centre [67]; JBI [68] and Oxford Centre levels of evidence [69]
Total number of CA tools	156	101
ACROBAT-NRSI: A Cochrane Risk Of Bias Assessment Tool-for Non- Randomized Studies of Interventions; AXIS: Appraisal tool for Cross-Sectional Studies; EPHPP: Effective Public Health Practice Project; ISPOR-AMCP-NPC: International Society for Pharmacoeconomics and Outcomes Research - Academy of Managed Care Pharmacy - National Pharmaceutical Council; JBI: Joanna Briggs Institute; JBI-PCAT: Joanna B…

## Sheet: Table 4
Table 4: Presentation of quality assessment results
Presentation of results	All CA tools	Generic tools	Customized tools
	n (%)	n (%)	n (%)
Detailed per item or domain for each study	90 (57.7)	73 (65.8)	17 (37.8)
Global per study	43 (27.6)	27 (24.3)	16 (35.6)
Aggregated across studies	15 (9.6)	8 (7.2)	7 (15.6)
None	8 (5.1)	3 (2.7)	5 (11.1)
Total number of CA tools	156	111	45

## Sheet: Table S3
Table S3: List of excluded studies and reasons for exclusion
Excluded references	Reasons for exclusion
Niu W, Qi Y, Gao P, Zhu D. Association between angiotensin converting enzyme G2350A polymorphism and hypertension risk: A meta-analysis. JRAAS - Journal of the Renin-Angiotensin-Aldosterone System. 2011;12(1):8-14.	Duplicate
Perdamaian TK. Recent evidence on modifiable and non-modifiable risk factors for colorectal cancer (CRC): A systematic synopsis of meta-analyses from 2015 to 2017. Medical Journal of Indonesia. 2019;28(2):188-95.	Overview
Pinto Jimenez CE, Keestra S, Tandon P, Cumming O, Pickering AJ, Moodley A, et al. Biosecurity and water, sanitation, and hygiene (WASH) interventions in animal agricultural settings for reducing infection burden, antibiotic use, and antibiotic resistance: a One Health systematic review. The Lancet Planetary health. 2023;7(5):e418-e34.	Animal study
Senaratne M, Swami SS, Aye SL, Trivedi Y, Bolgarina Z, Desai HN, et al. Clinical Value of Circulating microRNAs in Diagnosis and Prognosis of Pancreatic Cancer: A Systematic Review. Cureus. 2023;15(8):e43931.	Overview
Sidrak MMA, De Feo MS, Frantellizzi V, Marongiu A, Caponnetto S, Filippi L, et al. First-, Second-, and Third-Generation Radiolabeled Epidermal Growth Factor Receptor Tyrosine Kinase Inhibitors in Positron Emission Tomography: State of the Art, a Systematic Review. Cancer biotherapy & radiopharmaceuticals. 2023;38(4):232-45.	Animal study
Silva S, Nitsch D, Fatumo S. Genome-wide association studies on coronary artery disease: A systematic review and implications for populations of different ancestries. PLoS One. 2023;18(11): e0294341.	Overview
Womersley JS, du Plessis M, Greene MC, van den Heuwel LL, Kinyanda E, Seedat S. Advances in the molecular neurobiology of posttraumatic stress disorder from global contexts: A systematic review of longitudinal studies. Glob Ment Health (Camb). 2023;10: e62.	Overview
Zhang F, Wu X, Niu J, Kang X, Cheng L, Lv Y, et al. GSTM1 polymorphism is related to risks of nasopharyngeal cancer and laryngeal cancer: a meta-analysis. OncoTargets and therapy. 2017; 10:1433-40.	Overview
