# Supplementary material for: Tools used to appraise the quality of studies included in systematic reviews and meta-analyses in human genetics: a systematic review
Source: Eur J Hum Genet. 2025 May 21;33(11):1392–401. doi: 10.1038/s41431-025-01861-6 (PMC12583517; doi:10.1038/s41431-025-01861-6)
Supplement: Supplementary file 5 — Table S5 [file 41431_2025_1861_MOESM5_ESM.xlsx]

## Sheet: Table 1
Table 1: Features of included systematic reviews (n=149)
Publication Characteristics	n (%)
Region
Asia1	77 (51.7)
Europe	26 (17.5)
North America	10 (6.7)
Multicentric studies	19 (12.8)
Other	17 (11.4)
Health care field
Oncology	68 (45.6)
Cardiology	11 (7.4)
Obstetrics	9 (6.0)
Neurology	8 (5.4)
Other2	53 (35.6)
Journal
PRISMA endorsing	23 (15.4)
Recommending PRISMA adherence3	121 (81.2)
Protocol registered	35 (23.5)
Conflict of interest declaration	130 (87.2)
Conflict of interest declared	5 (3.3)
Funding sources
Public	49 (32.9)
Commercial	2 (1.3)
Not‐for‐profit	7 (4.7)
Mixed	25 (16.8)
No funding	31 (20.8)
Not reported	35 (23.5)
Year of publication
³ 2015	114 (76.5)
< 2015	35 (23.5)
Methodological Characteristics	n (%)
Guidelines mentioned
Reporting guidelines	83 (55.7)
Reporting and methodological guidelines	10 (6.7)
Methodological guidelines	2 (1.3)
None mentioned	54 (36.3)
Number of research question treated
1	135 (90.6)
2	12 (8.0)
3	1 (0.7)
4	1 (0.7)
Data synthesis method
Quantitative	115 (77.2)
Narrative only	34 (22.8)
Type of primary studies included
RCT	7 (4.7)
NRS	121 (81.2)
RCT and NRS	13 (9.4)
Economic studies	3 (2.7)
Mathematical modeling	4 (3.4)
RCT, NRS, Economic and mathematical modeling	1 (0.7)
CA tools identified in methods section
Yes	136 (91.3)
Single CA tool	118 (79.2)
Multiple CA tools	18 (12.1)
No	13 (8.7)
171 (47.7%) articles are from China.
2Other specialties represent less than 5% each.
3 Six journals via the EQUATOR Network.

## Sheet: Table 2
Table 2: Type of research questions
	Among articles addressing a single research question	Among all research question
Research question	n (%)	n (%)
Association studies	74 (54.8)	82 (49.4)
Diagnostic studies	18 (13.3)	22 (13.3)
Prognostic studies	16 (11.8)	25 (15.1)
Effectiveness of interventions	11 (8.1)	12 (7.2)
Effectiveness of genetic biomarkers	9 (6.7)	15 (9.0)
Economic Analyses	3 (2.2)	4 (2.4)
Prevalence studies	4 (3.0)	6 (3.6)
Total	135	166

## Sheet: Table 3
Table 3: Critical appraisal tools used, amongst all systematic reviews and amongst those adhering to PRISMA, QUOROM, MOOSE, or CHARMS reporting guidelines
	All SRs	SRs adhering to reporting guidelines
CA Tools	n (%)	n (%)	Tools referenced in SRs
Generic tools:
NOS	57 (36.5)	38 (37.6)	[42]
QUADAS and QUADAS-2	18 (11.5)	10 (9.9)	[28]
Cochrane’s RoB and RoB-2	13 (8.3)	11 (10.9)	[3, 29]
Tools for RCT and NRS	10 (6.4)	9 (8.9)	Modified JADAD scale [43], ROBINS-I [14], ACROBAT-NRSI [44], AXIS [45], JBI critical appraisal tools [46] NIH-case-control [47]
Tools for economic studies	7 (4.5)	5 (5.0)	Drummond & Jefferson [48], Philips checklist [49], QHES [50], ISPOR-AMCP-NPC [51]
Tools for other study types	6 (3.8)	5 (5.0)	EPHPP [52], MMAT [53], QUIPS [54], PROBAST[55]
Customized tools:
For genetic association or for pharmacogenetic studies	14 (9.0)	6 (5.9)	Thakkinstian 2004/2005 [56, 57], Clark & Baudouin 2006 [58], Maruthur 2014 [59], Amanat 2020 [60]; Q-Genie [26]
Tools inspired by reporting guidelines	14 (9.0)	9 (8.9)	STROBE [24], STARD [61], MOOSE [27], REMARK [62], STREGA [23]
Tools developed in-house	8 (5.1)	2 (2.1)	-
Content-specific and other tools	9 (5.7)	6 (5.9)	Tools adapted from Longnecker 1988 [63], Schlosser 2014 [64], Sotiriades 2007 [65]; RQS [66]; Dutch Cochrane Centre [67]; JBI [68] and Oxford Centre levels of evidence [69]
Total number of CA tools	156	101
ACROBAT-NRSI: A Cochrane Risk Of Bias Assessment Tool-for Non- Randomized Studies of Interventions; AXIS: Appraisal tool for Cross-Sectional Studies; EPHPP: Effective Public Health Practice Project; ISPOR-AMCP-NPC: International Society for Pharmacoeconomics and Outcomes Research - Academy of Managed Care Pharmacy - National Pharmaceutical Council; JBI: Joanna Briggs Institute; JBI-PCAT: Joanna B…

## Sheet: Table 4
Table 4: Presentation of quality assessment results
Presentation of results	All CA tools	Generic tools	Customized tools
	n (%)	n (%)	n (%)
Detailed per item or domain for each study	90 (57.7)	73 (65.8)	17 (37.8)
Global per study	43 (27.6)	27 (24.3)	16 (35.6)
Aggregated across studies	15 (9.6)	8 (7.2)	7 (15.6)
None	8 (5.1)	3 (2.7)	5 (11.1)
Total number of CA tools	156	111	45

## Sheet: Table S5
Table S5: Format of CA tools
CA tools	Amended	Used in part	Used as such	Total verifiable	Proportion used as such among verifiable
	n	n	n	n	%
Generic tools:						80.2%
NOS	2	1	28	31	90.3
QUADAS-2 and QUADAS	2	0	14	16	87.5
Cochrane’s RoB and RoB-2	2	1	10	13	76.9
Tools for RCT and NRS	2	1	6	9	66.7
Tools for economic studies	0	2	4	6	66.7
Tools for other study types	2	1	3	6	50.0
Customized tools:						48.2%
For genetic association or for pharmacogenetic studies	4	1	7	12	58.3
Tools inspired by reporting guidelines	3	3	3	9	33.3
Tools developed in-house	0	0	0	0	-
Content-specific and other tools	3	0	3	6	50.0
Number of CA tools	20	10	78	108	72.2
